# Supplementary material for: Experience gained from the implementation of the Saudi TraumA Registry (STAR)
Source: BMC Health Serv Res. 2020 Jan 6;20:18. doi: 10.1186/s12913-019-4881-8 (PMC6945484; doi:10.1186/s12913-019-4881-8)
Supplement: Supplementary file 1 — Additional file 1. STAR Minimum Dataset. Full listing of dictionary data domain; dictionary reference; variable name and dictionary definition [file 12913_2019_4881_MOESM1_ESM.xlsx]

## Sheet: STAR MDS V. 4.0
Additional file 1. STAR Minimum Dataset
Dictionary data domain	Dictionary reference	Dictionary data field name	Definition
1. PATIENT	1.0	Patient ID	A system generated person identifier that is unique to that person in this database.
	1.1	Institution ID	A specific identifier of the facility from which the data has been collected and submitted to STAR.
	1.2	Hospital number	A person identifier unique to the facility from which the data is collected and submitted to the STAR.
	1.3	National/Iqama number	A person identifier that is unique to that person within the Kingdom of Saudi Arabia.
	1.4	Nationality	The nationality of the person according to the personal statement or other identification of the patient at the time of the injury.
	1.5	Family name	The patient’s family name.
	1.6	First name	The patient’s given name, by which he or she is usually known to family and friends.
	1.7	Middle name	The patient’s middle name, as distinct from his or her first name. Usually stated between the first name the family name.
	1.8	Gender	The biological distinction between male and female
	1.9	Place of current residence	Geographic description of the patient’s place of residence.
	1.10	Mobile telephone number	The telephone number with access to a cellular radio system so it can be used over a wide area without a physical connection to a network, that is used to contact the patient.
2. INJURY EVENT	2.0	Event ID	A system generated identifier that is unique to this event for this person in this database.
	2.1	Injury date and time	The date and time that the trauma event occurred, which caused the injuries requiring hospitalisation.
	2.2	Age	The known or estimated age of the injured person at the time of injury
	2.3	Event description	A brief narrative that describes the circumstances and details of the event.
	2.4	Injury cause	The single external factor that primarily identifies the cause, or mechanism, of the injury event.
	2.5	Injury intent	The role of human intent in the occurrence of the injury event.
	2.6	InjuryType	The dominant type of injury produced by the trauma event
	2.7	Injury activity	The type of activity the person was engaged in at the time of the injury event.
	2.8	Injury place	The setting where the injury occurred
	2.9	Traffic event counterpart?	The record of whether or not another party was involved in the traffic incident. That is, whether a patient crashed into something or something crashed into the patient.
	2.10	List of traffic event counterparts	The counterpart in the road traffic incident (i.e. what the patient crashed into, or what crashed into the patient)
	2.11	Location of injury	The geographic location where the injury event occurred.
3. PRE-HOSPITAL	3.0	Transported from scene by ambulance?	A question that establishes whether or not the patient left the scene in an ambulance.
	3.1	Ambulance record available?	A question that establishes whether or not an ambulance record is available.
	3.2	Ambulance record number	The identification number allocated to the case record by the ambulance provider.
	3.3	Ambulance arrival date and time at scene	The date and time at which the first ambulance reached the scene
	3.4	Ambulance departure date and time from scene	The date and time at which the ambulance transporting the patient left the scene.
	3.5	First systolic BP at scene	The systolic blood pressure measurement first recorded by ambulance personnel.
	3.6	First pulse/heart rate at the scene	The pulse/ heart rate first recorded by ambulance personnel.
	3.7	First respiratory rate at the scene	The first respiratory rate recorded by ambulance personnel.
	3.8	First GCS Eye at scene	The first recorded component of the Glasgow Coma Scale (GCS) indicating responsiveness to stimulation by eye opening that is measured by the ambulance personnel.
	3.9	First GCs Voice at scene	The first recorded component of the Glasgow Coma Scale (GCS) indicating the level of verbal response that is measured by ambulance personnel.
	3.10	First GCs Motor at scene	The first recorded component of the Glasgow Coma Scale (GCS) indicating the level of motor response that is measured by ambulance perssonel.
	3.11	First Total GCs at scene	The sum of the three GCS components i.e. Eye, Voice and Motor.
4. PROCEDURES AT SCENE	4.0	Procedures at scene?	The record of whether or not the patient underwent any procedures administered by ambulance personnel at the scene.
	4.1	List of procedures performed at the scene	The list of procedures performed at the scene of the injury by ambulance personnel.
	5.0	Prior facilities?	The record of whether or not the patient presented to any health facilities prior to arriving at the reporting hospital.
	5.1	Number of prior facilities	The number of facilities at which the patient received care prior to arrival at the reporting hospital.
	5.2	Name of referral facility	The name of the facility that referred the patient to the reporting hospital.
	5.3	Transport mode from the scene to the FIRST facility	The mode of transport by which the patient left the scene to get to the FIRST facility.
	5.4	FIRST facility arrival date and time	The date and time at which the patient arrived at the FIRST hospital that they attended after sustaining the injury.
6. PRIOR FACILITIES PROCEDURES	6.0	Procedures performed at prior facility?	The record of whether or not the patient underwent any procedures at any facility prior to arrival at the reporting hospital.
	6.1	List of procedures performed at prior facilities	The list of procedures that were performed at any of the facilities that the patient attended prior to presentation to the reporting hospital.
7. DEFINITIVE CARE	7.0	Mode of arrival	The means by which the patient arrived at the reporting hospital, either directly from the scene or transferred from a prior facility.
	7.1	Date and time of arrival	The date and time of arrival to the Emergency Department
	7.2	Trauma team activation	The record of whether or not a trauma team was activated.
	7.3	Date and time of Trauma Team Activation	The date and time at which the Trauma Team was activated.
	7.4	First systolic BP	The first systolic blood pressure measured at the reporting hospital.
	7.5	First pulse/heart rate	The first pulse/heart rate measured at the reporting hospital.
	7.6	First respiration rate	The first respiration rate measured at the reporting hospital.
	7.7	Respiratory assistance requirement	The status of the respiration of the patient at the time that the first respiratory rate was measured.
	7.8	First oxygen saturation	First oxygen sautration level measured at the reporting hospital.
	7.9	Supplemental oxygen	A record of whether or not the patient was receiving supplemental oxygen at the time of the first oxygen saturation measurement.
	7.10	First temperature	The first body temperature recorded at the reporting hospital
	7.11	First GCS Eye	The first recorded component of the Glasgow Coma Scale (GCS) indicating responsiveness to stimulation by eye opening that is measured at the reporting hospital.
	7.12	First GCS Voice	The first recorded component of the Glasgow Coma Scale (GCS) indicating the level of verbal response that is measured at the reporting hospital.
	7.13	First GCS Motor	The first recorded component of the Glasgow Coma Scale (GCS) indicating the level of motor response that is measured at the KSMC.
	7.14	First GCS Total	The sum of the three GCS components i.e. Eye, Voice and Motor.
	7.15	GCS Qualifier	The status of factors that potentially affect the patient’s GCS scores.
	7.16	First blood pH	The first pH measurement of a patient’s blood sample at the reporting hospital
	7.17	First base excess	The first base excess measure in a patient’s blood sample at the reporting hospital.
	7.18	First INR	The first prothrombin time INR measured at the reporting hospital.
	7.19	Blood transfurion in the Emergency Department	Whether the patient received a blood transfusion in the Emergency Department at the reporting hospital.
	7.20	Disposition from the Emergency Department	The first destination of the patient after leaving the Emergency Department at the reporting hospital.
	7.21	Date and time of departure from the ED	The date and time the patient left the Emergency Department at the reporting hospital.
	7.22	Disposition from definitive care	The intended destination of the patient on discharge from the hospital
	7.23	Date and time of discharge from definitive care	The date and time the patient left the hospital at the conclusion of the episode of care.
	7.24	Length of stay in ICU	The total number of days that the patient spent in the Intensive Care Unit or the High Dependency Unit during their admission in the reporting hospital.
	7.25	Hours of mechanical ventilation	The number of hours that the patient was mechanically ventilated
	7.26	Length of stay in hospital	The total number of days the patient spent at the hospital, including time spent in ED and in the ICU.
	7.27	Injury Severity Score (ISS)	The sum of the squares of the three highest AIS severities from the three most severely injured body regions.
8. INJURY DIAGNOSIS	8.0	Injury description	A free text description of the injury that corresponds to the AIS code
	8.1	AIS code	The assigned Abbreviated Injury Scale score code for the injury that corresponds with the associated text description.
9. ICD10 DIAGNOSIS	9.0	ICD10 codes	The ICD10-AM diagnosis codes that have been assigned by Health Information Services coders after the assessment of the disease, morbid condition or injuries of the patient that have occasioned the patient’s admission to hospital.
10. COMPLICATIONS	10.0	List of complications	The list of conditions arising following the injury event that had a substantial effect on the management, progress or eventual outcome of the patient.
11. ED PROCEDURES	11.0	Procedures in ED?	The record of whether or not the patient underwent any procedures performed in the ED.
	11.1	List of procedures performed in the ED	An intervention performed as part of the assessment or the treatment given to the patient in the Emergency Department at the reporting hospital.
12. RADIOLOGY PROCEDURES	12.0	Procedures in Radiology?	The record of whether or not the patient underwent any procedures performed in the Radiology Department.
	12.1	List of therapeutic procedures performed in Radiology	A therapeutic procedure performed in the Radiology Department as part of the treatment given to a trauma patient at the reporting hospital.
13. OPERATIONS	13.0	Procedures in OT?	The record of whether or not the patient underwent any procedures performed in the OT.
	13.1	List of therapeutic procedures performed in the OT	A therapeutic procedure performed in the operating theatre, as part of the treatment given to a trauma patient at the reporting hospital.
	13.2	Date and time of procedure performed in the OT	The date and time that the therapeutic procedure was performed in the operating theatre.
	13.3	Description of therapeutic procedure	A brief description of the therapeutic procedure performed in the operating theatre, as part of the treatment given to a trauma patient at the reporting hospital.
